# Supplementary material for: Library Screening, In Vivo Confirmation, and Structural and Bioinformatic Analysis of Pentapeptide Sequences as Substrates for Protein Farnesyltransferase
Source: Int J Mol Sci. 2024 May 13;25(10):5324. doi: 10.3390/ijms25105324 (PMC11121372; doi:10.3390/ijms25105324)
Supplement: Supplementary file 1 [file ijms-25-05324-s001.zip]

Archive with 5 entries (5 files):
- Table S1.xlsx
- Table S5.xlsx
- Table S6.xlsx
- Supplemental Movie File_MD_200ns.mpeg
- ScheyIJMS_05064_SI.pdf
