# Supplementary material for: Library Screening, In Vivo Confirmation, and Structural and Bioinformatic Analysis of Pentapeptide Sequences as Substrates for Protein Farnesyltransferase
Source: Int J Mol Sci. 2024 May 13;25(10):5324. doi: 10.3390/ijms25105324 (PMC11121372; doi:10.3390/ijms25105324)
Supplement: Supplementary file 1 [file ijms-25-05324-s001.zip › Table S1.xlsx]

## Sheet: Sheet1
Columns A-G show PrePS scores							Columns H-N show Ras-HM scores
Pentapeptide Sequence	Tetrapeptide Sequence	PrePS Score	a0	Hit (in MALDI)	Confirmed (gel Shift)	% (Gel Shift)	Pentapeptide Sequence	Tetrapeptide Sequence	Ras_HM Score	a0 (>50% from Ras HM)	Hit (in MALDI)	Confirmed (gel Shift)	% (Gel Shift)
CVTVM	CTVM	1.962	V				CVTVM	CTVM	17.9939	V
CTCIF	CCIF	1.902	T				CKTLM	CTLM	16.861	K
CNVLC	CVLC	1.821	N				CPNIF	CNIF	15.323	P
CKTLM	CTLM	1.418	K				CSCCQ	CCCQ	15.224	S
CHSIA	CSIA	1.307	H	Hit	Conf	13.1	CHSIA	CSIA	14.307	H	Hit	Conf	13.1
CFVPQ	CVPQ	1.147	F				CTCIF	CCIF	13.9239	T
CRSVS	CSVS	0.954	R				CRQIN	CQIN	13.129	R
CVSVS	CSVS	0.954	V				CYDIC	CDIC	12.3939	Y
CTVLF	CVLF	0.934	T				CYRIF	CRIF	11.9435	Y
CSLQQ	CLQQ	0.919	S				CNVLC	CVLC	11.8709	N
CFSVL	CSVL	0.892	F				CVEIT	CEIT	11.6711	V
CAAVL	CAVL	0.848	A				CNWII	CWII	11.1237
CEAVL	CAVL	0.848	E				CLFLC	CFLC	10.521
CTLVL	CLVL	0.764	T				CSICC	CICC	10.4793
CALQA	CLQA	0.585	A				CRSVS	CSVS	9.13346	R
CGQLS	CQLS	0.565	G				CVSVS	CSVS	9.13346	V
CQTLI	CTLI	0.425	Q	Hit	Conf	14.1	CLVIE	CVIE	8.53467
CMSLL	CSLL	0.4	M				CAFLS	CFLS	7.539
CLSLL	CSLL	0.4	L				CWIIK	CIIK	7.21262
CVSLL	CSLL	0.4	V				CVTLA	CTLA	6.62269
CILLL	CLLL	0.34	I				CGQLS	CQLS	6.29536	G
CSCCQ	CCCQ	0.293	S				CTVLF	CVLF	6.06381	T
CVTLA	CTLA	0.225	V				CSLQQ	CLQQ	5.981
CFGLS	CGLS	0.088	F				CYFYQ	CFYQ	5.67204
CLVIE	CVIE	0.023	L				CKALA	CALA	5.51226
CSICC	CICC	0.011	S				CASWQ	CSWQ	5.45245
CVLTL	CLTL	-0.013	V				CAAVL	CAVL	5.16136	A
CKALA	CALA	-0.035	K				CEAVL	CAVL	5.16136	E
CRSTC	CSTC	-0.123	R				CMLGQ	CLGQ	5.135
CLLVY	CLVY	-0.189					CKNFC	CNFC	4.934
CDLTV	CLTV	-0.281					CLLCN	CLCN	4.77925
CPVSI	CVSI	-0.32					CLTKM	CTKM	4.72019
CSKLT	CKLT	-0.435					CLYLA	CYLA	4.53447
CITTL	CTTL	-0.485		Hit	Conf	26.1	CSCCA	CCCA	4.40611
CSALG	CALG	-0.54					CRCCA	CCCA	4.40611
CLVVR	CVVR	-0.575					CTFLP	CFLP	4.37507
CLFLC	CFLC	-0.642					CFGLS	CGLS	4.21193
CGTQA	CTQA	-0.671					CTLVL	CLVL	4.20192	T
CFIPV	CIPV	-0.678					CRSTC	CSTC	3.71831
CYDIC	CDIC	-0.678					CEQCC	CQCC	3.66094
CKCSC	CCSC	-0.713					CQTLI	CTLI	3.6457	Q	Hit	Conf	14.1
CYRIF	CRIF	-0.716					CLAVK	CAVK	3.58244
CGTTA	CTTA	-0.752					CLVVR	CVVR	3.5253
CSCCA	CCCA	-0.779					CTFFC	CFFC	3.43918
CRCCA	CCCA	-0.779					CDFFC	CFFC	3.439
CPVSV	CVSV	-0.781					CSRLF	CRLF	3.42268
CWIIK	CIIK	-0.795					CNIFV	CIFV	3.41785
CGLSS	CLSS	-0.802					CFVPQ	CVPQ	3.40469	F
CFLSS	CLSS	-0.802					CFSVL	CSVL	3.38696	F
CPLSS	CLSS	-0.802					CFTLP	CTLP	3.30724
CAFLS	CFLS	-0.831					CNCCR	CCCR	3.29427
CRQIN	CQIN	-0.857					CSCCP	CCCP	3.266
CLKTL	CKTL	-0.861					CSFIW	CFIW	3.26305
CLYLA	CYLA	-0.885					CVVFS	CVFS	3.2021
CSRLI	CRLI	-0.888					CSIFI	CIFI	3.187
CFTLP	CTLP	-0.964					CSCCD	CCCD	3.06134
CYLVK	CLVK	-1.024		Hit	Conf	13.6	CLLFS	CLFS	3.04364
CEQCC	CQCC	-1.031					CILLL	CLLL	2.91146	I
CFSLP	CSLP	-1.081					CKCSC	CCSC	2.87454
CLAVK	CAVK	-1.19					CYIFD	CIFD	2.87
CTQQL	CQQL	-1.202					CRFVT	CFVT	2.858		Hit
CRFVT	CFVT	-1.233		Hit			CLTFI	CTFI	2.85456
CFALE	CALE	-1.297					CSALG	CALG	2.83719
CILVR	CLVR	-1.331					CFALE	CALE	2.8148
CYSSC	CSSC	-1.39					CLLVY	CLVY	2.77139
CGSSC	CSSC	-1.39					CTVEM	CVEM	2.76864
CFQLP	CQLP	-1.518					CQAWC	CAWC	2.767
CVEIT	CEIT	-1.578					CVVHS	CVHS	2.72328
CSRLF	CRLF	-1.657					CGTTA	CTTA	2.68727
CNWII	CWII	-1.713					CMSLL	CSLL	2.64811	M
CGTSS	CTSS	-1.762					CLSLL	CSLL	2.64811	L
CPTSI	CTSI	-1.813					CVSLL	CSLL	2.64811	V
CLSVD	CSVD	-1.852					CYLVK	CLVK	2.63924		Hit	Conf	13.6
CTGCL	CGCL	-1.919					CSRLI	CRLI	2.63801
CQGCL	CGCL	-1.919					CVLCR	CLCR	2.56994
CTASS	CASS	-1.919					CILVR	CLVR	2.54708
CWLLR	CLLR	-1.927					CTASS	CASS	2.51151
CRTSV	CTSV	-2.007					CLMLW	CMLW	2.49225
CMKSL	CKSL	-2.026					CVVHA	CVHA	2.4481
CQMSL	CMSL	-2.16					CAVKS	CVKS	2.43432
CVVFS	CVFS	-2.31					CVYLH	CYLH	2.33706
CSCCP	CCCP	-2.318					CGTQA	CTQA	2.2699
CPNIF	CNIF	-2.385					CVLTL	CLTL	2.17223
CAVKS	CVKS	-2.419					CLSVD	CSVD	2.17203
CVVHS	CVHS	-2.444					CFSLP	CSLP	2.1711
CVVHA	CVHA	-2.455					CGTSS	CTSS	2.10763
CMLGQ	CLGQ	-2.5					CDLTV	CLTV	2.09507
CATST	CTST	-2.537					CQYLD	CYLD	2.03313
CNCCR	CCCR	-2.54					CALQA	CLQA	2.03303	A
CTFQG	CFQG	-2.545					CLAFL	CAFL	2.00341
CLTSG	CTSG	-2.622					CWLLR	CLLR	1.96212
CTVNI	CVNI	-2.67					CQLDN	CLDN	1.94539
CVLCR	CLCR	-2.728					CYSSC	CSSC	1.91733
CVWQG	CWQG	-2.784					CGSSC	CSSC	1.91733
CVYLH	CYLH	-2.801					CGLSS	CLSS	1.90444
CTFLP	CFLP	-2.902					CFLSS	CLSS	1.90444
CVLSR	CLSR	-2.985					CPLSS	CLSS	1.90444
CGLSR	CLSR	-2.985					CQLNS	CLNS	1.8796
CLLFS	CLFS	-3.007					CSKLN	CKLN	1.833
CQLSE	CLSE	-3.018					CQMSL	CMSL	1.79593
CSFPL	CFPL	-3.041					CLSDA	CSDA	1.79173
CLLCN	CLCN	-3.131					CISDA	CSDA	1.79173
CVPSS	CPSS	-3.143					CTTGF	CTGF	1.72109
CQLNS	CLNS	-3.17					CLFHA	CFHA	1.699
CLMLW	CMLW	-3.281					CYSEA	CSEA	1.69109
CTVEM	CVEM	-3.324					CFQLP	CQLP	1.68102
CLTKM	CTKM	-3.471					CITTL	CTTL	1.66635		Hit	Conf	26.1
CSCCD	CCCD	-3.482					CLSAA	CSAA	1.66613
CASWQ	CSWQ	-3.487					CPVSV	CVSV	1.66273
CKIAV	CIAV	-3.548					CMTWN	CTWN	1.62167
CSKLN	CKLN	-3.566					CTVDV	CVDV	1.609
CSSSK	CSSK	-3.713					CTVNI	CVNI	1.59057
CQCKI	CCKI	-3.739					CKIAV	CIAV	1.5736
CAMNC	CMNC	-3.785					CPVSI	CVSI	1.55427
CQAWC	CAWC	-3.818					CFIPV	CIPV	1.54543
CSWPL	CWPL	-3.861					CAMNC	CMNC	1.52876
CSIFI	CIFI	-3.869					CLVAR	CVAR	1.4989
CLAFL	CAFL	-3.935					CESAF	CSAF	1.43486
CLCRL	CCRL	-3.937					CSKLT	CKLT	1.41082
CNIFV	CIFV	-3.944					CWPCW	CPCW	1.388
CESAF	CSAF	-3.987					CLVFE	CVFE	1.34599
CTTGF	CTGF	-4.02					CLQNN	CQNN	1.32081
CIAGL	CAGL	-4.06					CENNA	CNNA	1.30822
CNTGI	CTGI	-4.094					CNNQY	CNQY	1.283
CTMKS	CMKS	-4.104					CIYFV	CYFV	1.23078
CLLAG	CLAG	-4.108					CIAGL	CAGL	1.229
CLSGL	CSGL	-4.111					CMYRA	CYRA	1.20705
CLTFI	CTFI	-4.132					CVSDS	CSDS	1.205
CLCNT	CCNT	-4.184					CRAAA	CAAA	1.20289
CLSAA	CSAA	-4.196					CVAFD	CAFD	1.17721
CTVDV	CVDV	-4.199					CRTSV	CTSV	1.17184
CSLNG	CLNG	-4.237					CRYFT	CYFT	1.17018
CQYLD	CYLD	-4.323					CYNNY	CNNY	1.16783
CVQGI	CQGI	-4.329					CVHAL	CHAL	1.14418		Hit
CTDSS	CDSS	-4.35					CGSSN	CSSN	1.134
CSFIW	CFIW	-4.373					CQYNS	CYNS	1.12608
CLVAR	CVAR	-4.429					CYAEN	CAEN	1.10455
CLWSH	CWSH	-4.431					CQCKI	CCKI	1.10053
CRAAA	CAAA	-4.445					CTMKS	CMKS	1.09407
CMKNL	CKNL	-4.693					CQNCH	CNCH	1.09204
CNNQY	CNQY	-4.729					CLCNT	CCNT	1.09128
CFSYG	CSYG	-4.826					CLCRL	CCRL	1.04987
CAESV	CESV	-4.916					CTYFF	CYFF	1.02636
CMAAG	CAAG	-4.949					CVQGI	CQGI	1.02252
CWPCW	CPCW	-4.979					CVYNV	CYNV	1.01834
CLVFE	CVFE	-5.153					CTSEI	CSEI	1.014		Hit
CTYGS	CYGS	-5.183					CFWWI	CWWI	0.988
CFKFI	CKFI	-5.246					CVNRT	CNRT	0.985196
CVSDS	CSDS	-5.251					CTQQL	CQQL	0.980892
CTSEI	CSEI	-5.293		Hit			CLWNT	CWNT	0.973997
CQYNS	CYNS	-5.347					CTYGS	CYGS	0.963374
CTFFC	CFFC	-5.434					CVYYW	CYYW	0.827
CDFFC	CFFC	-5.434					CATST	CTST	0.82317
CYSEA	CSEA	-5.438					CNTGI	CTGI	0.798921
CQNCH	CNCH	-5.474					CTSWY	CSWY	0.788068
CLSDA	CSDA	-5.478					CFKFI	CKFI	0.785
CISDA	CSDA	-5.478					CIMNW	CMNW	0.778985
CALDY	CLDY	-5.657					CPTSI	CTSI	0.753309
CLGSN	CGSN	-5.714					CTPAL	CPAL	0.75071
CLFHA	CFHA	-5.757					CLSGL	CSGL	0.746
CGSSN	CSSN	-5.792					CSSFD	CSFD	0.73969
CTPAL	CPAL	-5.862					CTDSS	CDSS	0.737335
CVHAL	CHAL	-5.928		Hit			CDFFL	CFFL	0.734256
CTSWY	CSWY	-5.999					CLQEL	CQEL	0.733728
CGFNL	CFNL	-6.075					CLWSH	CWSH	0.725503
CLQEL	CQEL	-6.098					CTWAK	CWAK	0.689569
CFTNK	CTNK	-6.13					CQWKI	CWKI	0.688402
CMYRA	CYRA	-6.211					CVWQG	CWQG	0.645409
CYIFD	CIFD	-6.255					CLLAG	CLAG	0.631386
CVYNV	CYNV	-6.49					CTGCL	CGCL	0.618148
CYFYQ	CFYQ	-6.533					CQGCL	CGCL	0.618148
CLQNN	CQNN	-6.602					CFSYG	CSYG	0.604
CSSFD	CSFD	-6.673					CSLNG	CLNG	0.598626
CLWNT	CWNT	-6.736					CTFQG	CFQG	0.584703
CVAFD	CAFD	-6.745					CGFNL	CFNL	0.559935
CDFFL	CFFL	-6.774					CSWPL	CWPL	0.531933
CRYFT	CYFT	-6.815					CALDY	CLDY	0.490085
CQLDN	CLDN	-7.022					CSFPL	CFPL	0.481532
CIYFV	CYFV	-7.213					CSPAN	CPAN	0.464
CKNFC	CNFC	-7.419					CAESV	CESV	0.423
CIMNW	CMNW	-7.513					CLTSG	CTSG	0.419
CSPAN	CPAN	-7.647					CVPSS	CPSS	0.409742
CQWKI	CWKI	-8.121					CFTNK	CTNK	0.39968
CYNNY	CNNY	-8.122					CMAAG	CAAG	0.395
CTWAK	CWAK	-8.165					CMKNL	CKNL	0.375224
CTYFF	CYFF	-8.415					CLGSN	CGSN	0.351
CMTWN	CTWN	-8.821					CLKTL	CKTL	0.348379
CENNA	CNNA	-9.078					CSSSK	CSSK	0.341523
CVNRT	CNRT	-9.536					CMKSL	CKSL	0.30718
CYAEN	CAEN	-9.882					CVLSR	CLSR	0.235884
CFWWI	CWWI	-9.992					CGLSR	CLSR	0.235884
CVYYW	CYYW	-12.873					CQLSE	CLSE	0.23491
		y = 44.6 + 11.3x R = 0.632							y = -6.66 + 4.82x R = 0.844
		Above equation obtained from PrePS							Above equation obtained from Ras HM
		For PrePS score of 0.478 required for 50% gel shift							For Ras HM score of 11.6 required for 50% gel shift
			H, I, M, S and Y have been found in the a0 position at least twice							H, I, M, S and Y have been found in the a0 position at least twice
			L and Q found once							L and Q found once
