# Supplementary material for: Library Screening, In Vivo Confirmation, and Structural and Bioinformatic Analysis of Pentapeptide Sequences as Substrates for Protein Farnesyltransferase
Source: Int J Mol Sci. 2024 May 13;25(10):5324. doi: 10.3390/ijms25105324 (PMC11121372; doi:10.3390/ijms25105324)
Supplement: Supplementary file 1 [file ijms-25-05324-s001.zip › Table S5.xlsx]

## Sheet: All Data Analyzed by Schmidt
Description		Origin	Investigator	Enz for MALDI screen	Yeast Screen	Seq	GKKKKKKSKTK (K-Ras4B)	PrePS (with K-Ras4B)	Furman	Ydj1 HM	Ras HM	In Vivo (yFTase)	In Vivo (hFTase)	In Vivo (All)	SEM (hFTase)	N (hFTase)	95% Confidence Interval (hFTase)	a0
This work		CSLMQ Library	Safwan	rFTase	Current (hFTase)	CHLMQ	GKKKKKKSKTKCLMQ	0.463	-0.437095	5.76697	15.8187		80.8	80.8	3.1	5	2.945	H
This work		Human Genome	Garrett	rFTase	Current (hFTase)	CHSIA	GKKKKKKSKTKCSIA	1.307	-2.8964	4.16151	14.307		14.4	14.4	2.6	7	2.47	H
This work		CSLMQ Library	Safwan	rFTase	Current (hFTase)	CILMQ	GKKKKKKSKTKCLMQ	0.463	-0.437095	5.76697	15.8187		17.3	17.3	11.1	5	10.545	I
This work		Human Genome	Garrett	rFTase	Current (hFTase)	CITTL	GKKKKKKSKTKCTTL	-0.485	-1.61678	4.58445	1.66635		11	11	9.1	5	8.645	I
This work		CMIIM Library	Holly	rFTase	Current (hFTase)	CMGIM	GKKKKKKSKTKCGIM	1.777	-0.880025	3.87023	13.7521		100	100	0	5	0	M
This work		CMIIM Library	Holly	rFTase	Current (hFTase)	CMNIM	GKKKKKKSKTKCNIM	0.32	-0.550689	4.40247	19.5057		100	100	0	5	0	M
This work		CMIIM Library	Holly	rFTase	Current (hFTase)	CMSIM	GKKKKKKSKTKCSIM	2.394	-1.28715	3.75744	17.5753		100	100	0	5	0	M
This work		Human Genome	Garrett	rFTase	Current (hFTase)	CQTLI	GKKKKKKSKTKCTLI	0.425	-1.99654	3.6259	3.6457		8.5	8.5	6.7	5	6.365	Q
This work		Human Genome	Garrett	rFTase	Current (hFTase)	CRFVT	GKKKKKKSKTKCFVT	-1.233	-2.56869	4.97906	2.858		0	0	0	5	0	R
This work		CSLMQ Library	Safwan	yFTase	Current (hFTase)	CSAMQ	GKKKKKKSKTKCAMQ	0.469	-0.42549	5.52414	14.1644		18.7	18.7	10.6	5	10.07	S
This work		CSLMQ Library	Safwan	rFTase	Current (hFTase)	CSLAQ	GKKKKKKSKTKCLAQ	-2.446	-0.809345	4.87888	5.92404		34.7	34.7	6.3	6	5.985	S
This work		CSLMQ Library	Safwan	rFTase	Current (hFTase)	CSLIQ	GKKKKKKSKTKCLIQ	2.234	-2.8291	5.30744	19.5321		59.6	59.6	4.4	7	4.18	S
This work		CSLMQ Library	Safwan	rFTase	Current (hFTase)	CSLMF	GKKKKKKSKTKCLMF	-0.886	1.54614	4.88738	6.24806		38.2	38.2	8	6	7.6	S
This work		CSLMQ Library	Safwan	yFTase	Current (hFTase)	CSLMN	GKKKKKKSKTKCLMN	-2.697	-0.607174	5.35771	5.83687		36	36	6.6	6	6.27	S
This work		CSLMQ Library	Safwan	rFTase	Current (hFTase)	CSLMS	GKKKKKKSKTKCLMS	0.206	-0.473765	5.43248	7.3584		58.7	58.7	3.7	5	3.515	S
This work		CSLMQ Library	Safwan	yFTase	Current (hFTase)	CSLTQ	GKKKKKKSKTKCLTQ	1.06	-1.78994	4.43611	7.52879		0	0	0	6	0	S
This work		CSLMQ Library	Safwan	rFTase	Current (hFTase)	CSLVQ	GKKKKKKSKTKCLVQ	1.805	-2.30542	5.67851	11.4516		44.2	44.2	7	4	6.65	S
This work		Human Genome	Garrett	rFTase	Current (hFTase)	CTSEI	GKKKKKKSKTKCSEI	-5.293	-0.83071	1.87978	1.01387		0	0	0	5	0	T
This work		Human Genome	Garrett	rFTase	Current (hFTase)	CVHAL	GKKKKKKSKTKCHAL	-5.928	-0.209611	4.12519	1.14418		0	0	0	6	0	V
This work		Human Genome	Garrett	rFTase	Current (hFTase)	CYLVK	GKKKKKKSKTKCLVK	-1.023	0.944242	4.07383	2.63924		7	7	7	5	6.65	Y
This work		CMIIM Library	Garrett	Pub yFTase	Current (hFTase)	CHIIM	GKKKKKKSKTKCIIM	2.006	-0.646614	4.29174	20.5588		94.2	94.2	1.9	7	1.805	H
This work		Human Genome	Garrett	rFTase	Current (hFTase)	CSLQQ	GKKKKKKSKTKCLQQ	0.919	1.1232	4.68584	5.98085		0	0	0	4	0	S
Previous work	Initial Hit	CMIIM Library		Pub yFTase	Pub (yFTase)	CMIIM	GKKKKKKSKTKCIIM	2.006	-0.646614	4.29174	20.5588	100		100				M
Previous work	Library	CMIIM Library		Pub yFTase	Pub (yFTase)	CHIIM	GKKKKKKSKTKCIIM	2.006	-0.646614	4.29174	20.5588	76.9		76.9				H
Previous work		CMIIM Library		Pub yFTase	Pub (yFTase)	CMIGM	GKKKKKKSKTKCIGM	-2.413	2.06057	3.9013	4.65972	39.5		39.5				M
Previous work		CMIIM Library		Pub yFTase	Pub (yFTase)	CMIIQ	GKKKKKKSKTKCIIQ	2.273	-1.72784	4.67027	18.6494	100		100				M
Previous work		CMIIM Library		Pub yFTase	Pub (yFTase)	CMIIS	GKKKKKKSKTKCIIS	1.747	-1.73136	4.06685	19.5955	88.8		88.8				M
Previous work		CMIIM Library		Pub yFTase	Pub (yFTase)	CMKIM	GKKKKKKSKTKCKIM	1.5	-0.634884	4.16963	12.4414	99.4		99.4				M
Previous work		CMIIM Library		Pub yFTase	Pub (yFTase)	CSIIM	GKKKKKKSKTKCIIM	2.006	-0.646614	4.29174	20.5588	100		100				S
Previous work		CMIIM Library		Pub yFTase	Pub (yFTase)	CYIIM	GKKKKKKSKTKCIIM	2.006	-0.646614	4.29174	20.5588	100		100				Y
Previous work	Human Genome	Human Genome		Pub yFTase	Pub (yFTase)	CASLS	GKKKKKKSKTKCSLS	0.462	-2.39708	4.72753	6.1308	2.1		2.1				A
Previous work		Human Genome		Pub yFTase	Pub (yFTase)	CASSQ	GKKKKKKSKTKCSSQ	-0.704	-0.978793	4.60394	3.58673	0		0				A
Previous work		Human Genome		Pub yFTase	Pub (yFTase)	CLACS	GKKKKKKSKTKCACS	-1.471	-1.30782	3.69674	7.34053	0.6		0.6				L
Previous work		Human Genome		Pub yFTase	Pub (yFTase)	CLLFS	GKKKKKKSKTKCLFS	-3.006	-1.65104	5.52821	3.04364	16.4		16.4				L
Previous work		Human Genome		Pub yFTase	Pub (yFTase)	CMTSQ	GKKKKKKSKTKCTSQ	-0.607	-0.702435	4.86592	4.1595	0.7		0.7				M
Previous work		Human Genome		Pub yFTase	Pub (yFTase)	CQYNS	GKKKKKKSKTKCYNS	-5.347	-1.27212	4.77252	1.12608	0		0				Q
Previous work		Human Genome		Pub yFTase	Pub (yFTase)	CSKLN	GKKKKKKSKTKCKLN	-3.566	-1.08153	4.69944	1.83317	13		13				S
Previous work		Human Genome		Pub yFTase	Pub (yFTase)	CSLMQ	GKKKKKKSKTKCLMQ	0.463	-0.437095	5.76697	15.8187	96.7		96.7				S
Previous work		Human Genome		Pub yFTase	Pub (yFTase)	CSQAS	GKKKKKKSKTKCQAS	-3.896	0.284532	5.09059	2.01946	0		0				S
Previous work		Human Genome		Pub yFTase	Pub (yFTase)	CVQTS	GKKKKKKSKTKCQTS	-0.456	-0.865234	5.43886	2.4774	1.1		1.1				V
																		This is the a0 position in the
																		pentapeptide sequence
					Red: Current Work													Green indicates observed gel shifts
					Blue: Published Work													Note that only H,I,M,S and Y were observed at least twice. L and Q were observed once.
						CHIIM	This sequence was studied in vivo using both yFTase and hFTase
