# Supplementary material for: Library Screening, In Vivo Confirmation, and Structural and Bioinformatic Analysis of Pentapeptide Sequences as Substrates for Protein Farnesyltransferase
Source: Int J Mol Sci. 2024 May 13;25(10):5324. doi: 10.3390/ijms25105324 (PMC11121372; doi:10.3390/ijms25105324)
Supplement: Supplementary file 1 [file ijms-25-05324-s001.zip › Table S6.xlsx]

## Sheet: CMa1IM_RAT
library 1				library 2
	amino acid (alphabetical)	Prenylated			amino acid (alphabetical)	Prenylated
	C	X			A	X
	F				D
	G	X			E	X
	I				H	X
	K				L
	M	X			P
	N	X			Q	X
	S	X			R	X
	V				T	X
	Y	X			W

## Sheet: Ca0IIM_RAT
library 1				library 2
	amino acid (alphabetical)	Prenylated			amino acid (alphabetical)	Prenylated
	C				A
	F				D
	G				E
	I				H
	K				L
	M				P
	N				Q
	S				R
	V				T
	Y				W

## Sheet: CMIa2M_RAT
library 1				library 2
	amino acid (alphabetical)	Prenylated			amino acid (alphabetical)	Prenylated
	C	X			A	X
	F	X			D	X
	G				E	X
	I				H	X
	K				L	X
	M	X			P
	N	X			Q	X
	S	X			R
	V	X			T	X
	Y	X			W

## Sheet: CMIIX_RAT
library 1				library 2
	amino acid (alphabetical)	Prenylated			amino acid (alphabetical)	Prenylated
	C	X			A	X
	F	X			D
	G				E	X
	I				H	X
	K				L
	M	X			P
	N	X			Q	X
	S	X			R
	V				T	X
	Y				W

## Sheet: Ca0LMQ_YEAST
library 1				library 2
	amino acid (alphabetical)	Prenylated			amino acid (alphabetical)	Prenylated
	C	X			A
	F				D
	G				E
	I				H
	K				L
	M				P
	N				Q
	S	X			R
	V	X			T
	Y				W

## Sheet: CSa1MQ_YEAST 
library 1				library 2
	amino acid (alphabetical)	Prenylated			amino acid (alphabetical)	Prenylated
	C	X			A	X
	F	X			D	X
	G	X			E	X
	I				H
	K				L	X
	M	X			P	X
	N	X			Q	X
	S	X			R	X
	V				T
	Y	X			W

## Sheet: CSLa2Q_YEAST
library 1				library 2
	amino acid (alphabetical)	Prenylated			amino acid (alphabetical)	Prenylated
	C				A	X
	F				D
	G				E
	I				H
	K				L	X
	M	X			P
	N				Q	X
	S				R
	V	X			T	X
	Y				W

## Sheet: CSLMX_YEAST
library 1				library 2
	amino acid (alphabetical)	Prenylated			amino acid (alphabetical)	Prenylated
	C				A
	D				E
	F				H
	G				L
	I				N	X
	K				P
	M				Q	X
	S				R
	V				T
	Y				W

## Sheet: Ca0LMQ_RAT
library 1				library 2
	amino acid (alphabetical)	Prenylated			amino acid (alphabetical)	Prenylated
	C				A
	F				D
	G				E
	I	X			H
	K				L
	M				P
	N				Q
	S				R
	V				T
	Y				W

## Sheet: CSa1MQ_RAT
library 1				library 2
	amino acid (alphabetical)	Prenylated			amino acid (alphabetical)	Prenylated
	C	X			A	X
	F				D	X
	G	X			E
	I				H
	K				L	X
	M	X			P	X
	N	X			Q	X
	S	X			R	X
	V	X			T	X
	Y	X			W

[truncated: 2 more sheets: CSLa2Q_RAT, CSLMX_RAT]
